# Supplementary material for: Astaxanthin Induces Transcriptomic Responses Associated with Lifespan Extension in Caenorhabditis elegans
Source: Antioxidants (Basel). 2022 Oct 27;11(11):2115. doi: 10.3390/antiox11112115 (PMC9687064; doi:10.3390/antiox11112115)
Supplement: Supplementary file 1 [file antioxidants-11-02115-s001.zip]

Archive with 7 entries (7 files):
- Figure S1.pdf
- Table S1 The primers used for qRT-PCR.xlsx
- Table S2 The significant DEGs.xlsx
- Table S3 The significant KEGG pathways identified by enrichment analyses.xlsx
- Table S4 The significant GO terms identified by enrichment analyses.xlsx
- Table S5 The significant GO terms of miRNA target genes.xlsx
- Table S6 The significant KEGG pathways of miRNA target genes.xlsx
