# Supplementary material for: Astaxanthin Induces Transcriptomic Responses Associated with Lifespan Extension in Caenorhabditis elegans
Source: Antioxidants (Basel). 2022 Oct 27;11(11):2115. doi: 10.3390/antiox11112115 (PMC9687064; doi:10.3390/antiox11112115)
Supplement: Supplementary file 1 [file antioxidants-11-02115-s001.zip › Table S1 The primers used for qRT-PCR.xlsx]

## Sheet: Sheet1
Primer	Sequences (5’ to 3’)
dgat-2 forward	TCGGATATCATCCTCATGGA
dgat-2 reverse	ATGCCTTTGAACACTTGCT
elo-2 forward	AGCACAAACAAGTCCAGCAG
elo-2 reverse	CCGAAGTAGATGGTGACGAGA
elo-6 forward	TTTTGGGCTCAAGGCTGTCA
elo-6 reverse	ATCCACGGCTGAAGAACTCG
fat-5 forward	GTTCCAGAGGAAGAACTACCTCCCC
fat-5 reverse	GGGTGAAGCAGTAACGGAAGAGGGC
fat-6 forward	TGGACTGATACCGATGCTGA
fat-6 reverse	GCTTGGCTCCTTGTTCCTTA
fat-7 reverse	AACGGGGATAATTGTTGGAAG
fat-7 forward	ACCCGTGGATTCTTCTTCACT
pmp-3 forward	GTTCCCGTGTTCATCACTCAT
pmp-3 reverse	ACACCGTCGAGAAGCTGTAGA
pod-2 reverse	CGCATCGGTAGACAATCTCA
pod-2 forward	AACACCTTCGTCATCATCCTG
vit-1 forward	GGTTCGCTTTGACGGATACAC
vit-1 reverse	AACTCGTTGGTGGACTCATC
vit-2 forward	GACACCGAGCTCATCCGCCCA
vit-2 reverse	TTCCTTCTCTCCATTGACCT
vit-3 forward	GGCTCGTGAGCAAACTGTTG
vit-3 reverse	TTAATAGGCAACGCAGGCGG
vit-4 forward	TGTCAACGGACAAGAGGTTG
vit-4 reverse	TCCTTTGGTCCAGAGACCTTC
vit-5 forward	GGCAATTTGTTAAGCCACAA
vit-5 reverse	CCTCCTTTGGTCCAGAAACCT
vit-6 forward	AGTCGCTATTGTCGAGCGTC
vit-6 reverse	AGACGGAGGTCACCTTTTGC
