# Supplementary material for: Astaxanthin Induces Transcriptomic Responses Associated with Lifespan Extension in Caenorhabditis elegans
Source: Antioxidants (Basel). 2022 Oct 27;11(11):2115. doi: 10.3390/antiox11112115 (PMC9687064; doi:10.3390/antiox11112115)
Supplement: Supplementary file 1 [file antioxidants-11-02115-s001.zip › Table S2 The significant DEGs.xlsx]

## Sheet: Sheet1
Gene id	Gene name	Description	log2(fc)
MSTRG.11624	rmd-2	Regulator of Microtubule Dynamics	2.18897
MSTRG.13296	hpk-1	Homeodomain-interacting protein kinase 1	-0.794834
MSTRG.11673	B0024.4	Uncharacterized protein CELE_B0024.4	-0.876191
MSTRG.11517	F21C10.10	Uncharacterized protein CELE_F21C10.10	0.734965
MSTRG.13862	oga-1	O-GlcNAc selective N-Acetyl-beta-D-glucosaminidase (O-GlcNAcase)	0.513297
MSTRG.6875	cec-2	C.Elegans Chromodomain protein	-0.865435
MSTRG.11149	gfi-1;F57F4.4	GEI-4 (Four) Interacting protein;Uncharacterized protein CELE_F57F4.4	0.678745
MSTRG.10596	ZK6.11	Uncharacterized protein CELE_ZK6.11	-0.601158
MSTRG.9044	fat-6	Delta(9)-fatty-acid desaturase fat-6	0.29334
MSTRG.11475	his-53	Histone H2A	0.316848
MSTRG.1198	F26A3.4	Uncharacterized protein CELE_F26A3.4	0.56899
MSTRG.11188	acs-1;21ur-15248	fatty Acid CoA Synthetase family	0.714985
MSTRG.10592	T22H9.1	Uncharacterized protein CELE_T22H9.1	-1.82105
MSTRG.13820	F47E1.2	Solute carrier organic anion transporter family member	-1.0176
MSTRG.13961	R07E3.1	Uncharacterized protein CELE_R07E3.1	0.491015
MSTRG.11964	sodh-1	Alcohol dehydrogenase 1	0.392613
MSTRG.5171	eri-9	Enhanced RNAI (RNA interference)	0.308436
MSTRG.13942	oac-14	O-ACyltransferase homolog	0.829754
MSTRG.10952	pqn-51;K11D12.14	Prion-like-(Q/N-rich)-domain-bearing protein	-0.597007
MSTRG.8001	acp-6	ACid Phosphatase family	-0.649508
MSTRG.9064	sqst-1	SeQueSTosome related	0.352026
MSTRG.14059	pek-1	Eukaryotic translation initiation factor 2-alpha kinase pek-1	0.284229
MSTRG.7194	siah-1	E3 ubiquitin-protein ligase siah-1	0.339723
MSTRG.14044	F08G12.3	Uncharacterized protein CELE_F08G12.3	-1.868
MSTRG.6461	trap-4	TRanslocon-Associated Protein	-0.83881
MSTRG.6201	Y70G10A.3	Solute carrier organic anion transporter family member	0.607491
MSTRG.6666	T27E9.2	Cytochrome b-c1 complex subunit 6	0.293155
MSTRG.12149	far-3	Fatty Acid/Retinol binding protein	-0.768044
MSTRG.14658	R106.6	Uncharacterized protein CELE_R106.6	0.442205
MSTRG.12264	F35E12.10	Uncharacterized protein CELE_F35E12.10	-0.469153
MSTRG.4214	sam-10	Single-stranded DNA-binding protein homolog sam-10	-0.59475
MSTRG.9077	lex-1	Tat-binding homolog 7	-1.11799
MSTRG.7125	mca-3	Calcium-transporting ATPase	0.306194
MSTRG.7054	Y94H6A.10	Uncharacterized protein CELE_Y94H6A.10	0.422503
MSTRG.5312	F54E7.9	Uncharacterized protein CELE_F54E7.9	0.666826
MSTRG.6822	kvs-5	Uncharacterized protein CELE_Y55F3C.3	-1.09353
MSTRG.14233	F17H10.1	Uncharacterized protein CELE_F17H10.1	0.465208
MSTRG.11411	vha-18	Probable V-type proton ATPase subunit H 1	0.184318
MSTRG.7217	clec-78	C-type LECtin	-1.61156
MSTRG.2948	cdc-14	Tyrosine-protein phosphatase cdc-14	-0.758417
MSTRG.14269	mxl-3	MaX-Like	1.06471
MSTRG.7759	C06E7.4	Uncharacterized protein CELE_C06E7.4	1.46389
MSTRG.13914	phf-34	PHd Finger family	-2.8973
MSTRG.4236	drr-1	Dietary Restriction Response (WT but not eat-2 lifespan increased)	-1.52097
MSTRG.6244	atx-2	Ataxin-2 homolog	-0.651188
MSTRG.4221	Y48E1C.1	Uncharacterized protein CELE_Y48E1C.1	0.446221
MSTRG.1757	mafr-1	Repressor of RNA polymerase III transcription MAF1	0.251497
MSTRG.3107	C56E6.2	Uncharacterized protein CELE_C56E6.2	0.396814
MSTRG.7207	F37C4.5	Protein F37C4.5	-0.4919
MSTRG.3741	ZK970.7	Uncharacterized protein CELE_ZK970.7	-0.841131
MSTRG.10905	Y61A9LA.3	Uncharacterized protein CELE_Y61A9LA.3	0.278915
MSTRG.12970	sli-1	Suppressor of LIneage defect	-0.592592
MSTRG.5455	txdc-9	Thioredoxin domain-containing protein 9	-0.817095
MSTRG.12285	C06B3.6	Uncharacterized protein CELE_C06B3.6	0.636145
MSTRG.4204	Y48C3A.5	Uncharacterized protein CELE_Y48C3A.5	-1.47697
MSTRG.665	ugt-25	UDP-glucuronosyltransferase	-0.68254
MSTRG.3054	F40H3.1	Uncharacterized protein CELE_F40H3.1	0.295526
MSTRG.5643	F56C9.11	Uncharacterized protein CELE_F56C9.11	-0.582009
MSTRG.13039	fbxa-170	F-box A protein	0.291463
MSTRG.859	tyr-4	TYRosinase	-0.555511
MSTRG.7022	Y69A2AL.2	Phospholipase A(2)	-0.646816
MSTRG.515	egg-4	Inactive protein-tyrosine phosphatase egg-4	-0.634079
MSTRG.11865	T19B10.2	Uncharacterized protein CELE_T19B10.2	-0.831749
MSTRG.13585	nas-11	Zinc metalloproteinase nas-11	-0.71725
MSTRG.11477	his-28	unnamed protein product [Brugia pahangi]	-1.18952
MSTRG.10837	hpo-36	Uncharacterized protein CELE_T27C4.2	-2.01743
MSTRG.11518	F21C10.11	Uncharacterized protein CELE_F21C10.11	-0.990655
MSTRG.12899	num-1	Numb-related protein 1	-0.556351
MSTRG.12167	W07G4.5	Uncharacterized protein CELE_W07G4.5	0.306062
MSTRG.8432	oat-1	Organic Anion Transporter	-1.17819
MSTRG.8558	Y11D7A.3	Uncharacterized protein CELE_Y11D7A.3	-0.795744
MSTRG.2490	math-27	MATH (meprin-associated Traf homology) domain containing	0.605679
MSTRG.4892	rpl-37	60S ribosomal protein L37	-1.50701
MSTRG.12758	asp-17	ASpartyl Protease	-0.587398
MSTRG.13234	gyg-1	Glycogenin-1	0.639551
MSTRG.14386	nspc-16;nspc-19	Nematode Specific Peptide family, group C	0.300671
MSTRG.13329	ncr-1	NPC intracellular cholesterol transporter 1 homolog 1	0.216879
MSTRG.6081	C07A9.9	Uncharacterized protein CELE_C07A9.9	-1.0749
MSTRG.7343	C02B10.4	Uncharacterized protein CELE_C02B10.4	-0.65375
MSTRG.152	Y92H12BL.4	Uncharacterized protein CELE_Y92H12BL.4	-0.662984
MSTRG.12882	Y44A6C.1	Uncharacterized protein CELE_Y44A6C.1	0.406332
MSTRG.12435	F02D8.4	Uncharacterized protein CELE_F02D8.4	-1.09366
MSTRG.6931	hpo-6	Uncharacterized protein CELE_Y41D4B.16	-0.580996
MSTRG.403	fog-1	Feminization Of Germline	0.298356
MSTRG.5284	F09F7.6	Uncharacterized protein CELE_F09F7.6	0.716864
MSTRG.10840	unc-132;lin-40	Uncharacterized protein CELE_W08A12.1;Uncharacterized protein CELE_T27C4.4	0.113795
MSTRG.4422	eif-3.B	Eukaryotic translation initiation factor 3 subunit B	-0.44561
MSTRG.12470	M01B2.10	Uncharacterized protein CELE_M01B2.10	0.727907
MSTRG.12998	tbc-11	TBC (Tre-2/Bub2/Cdc16) domain family	-0.767864
MSTRG.5657	F08F8.10	Uncharacterized protein CELE_F08F8.10	-0.607678
MSTRG.10948	K11D12.13	Uncharacterized protein CELE_K11D12.13	0.442918
MSTRG.12530	cwc-15	Spliceosome-associated protein CWC15 homolog	-0.489188
MSTRG.2048	nlp-15	Neuropeptide-Like Protein	-1.17887
MSTRG.11025	acy-4	Adenylate cyclase	0.449715
MSTRG.10772	F54E2.1	Uncharacterized protein CELE_F54E2.1	-0.42879
MSTRG.11742	F28H7.8	CRAL-TRIO domain-containing protein F28H7.8	-1.9477
MSTRG.11781	F32D8.12	Uncharacterized protein CELE_F32D8.12	-0.827887
MSTRG.11479	his-27	Histone H3	-0.907574
MSTRG.858	noah-1	NOmpA Homolog (Drosophila nompA: no mechanoreceptor potential A)	-0.784293
MSTRG.4827	H06I04.6;H06I04.14	Uncharacterized protein CELE_H06I04.6	-1.05142
MSTRG.6446	ntl-3	NOT-Like (yeast CCR4/NOT complex component)	-0.460817
MSTRG.11473	his-54	Histone H2B 2	0.297516
MSTRG.454	rde-10	RNA interference defective protein 10	-0.475774
MSTRG.5350	mdt-15;R12B2.13	Mediator of RNA polymerase II transcription subunit 15;Uncharacterized protein CELE_R12B2.13	0.171015
MSTRG.5854	sor-1	Sop-2-related protein 1	-0.650214
MSTRG.2566	F22E5.17	Uncharacterized protein CELE_F22E5.17	-0.499069
MSTRG.5348	sma-4	Dwarfin sma-4	0.301323
MSTRG.12914	Y73B3A.20	Uncharacterized protein CELE_Y73B3A.20	-1.28925
MSTRG.14186	nhr-17;C02B4.11;nlp-76	Nuclear Hormone Receptor family;Neuropeptide-Like Protein	0.526347
MSTRG.10608	nhr-90	nuclear receptor NHR-90, partial	0.695867
MSTRG.9209	C27D8.3	Uncharacterized protein CELE_C27D8.3	0.300503
MSTRG.1276	apr-1	Adenomatous polyposis coli protein-related protein 1	-0.484205
MSTRG.8286	tag-321	Uncharacterized protein CELE_C33H5.19	-0.580583
MSTRG.14257	cyp-14A3	CYtochrome P450 family	-1.40327
MSTRG.14543	slc-25A21	SLC (SoLute Carrier) homolog	-0.919176
MSTRG.13031	F09E10.1	Uncharacterized protein CELE_F09E10.1	-0.971404
MSTRG.7300	mrps-21	Mitochondrial Ribosomal Protein, Small	-0.830563
MSTRG.12262	F35E12.6	Uncharacterized protein CELE_F35E12.6	-0.546214
MSTRG.9816	linc-60	Uncharacterized protein CELE_Y41E3.462	-1.3782
MSTRG.4245	ddl-2	Daf-16-Dependent Longevity (WT but not daf-16 lifespan increased)	-0.578714
MSTRG.8329	ora-1	Onchocerca Related Antigen family	-0.883106
MSTRG.1267	C54G4.7;rskn-2	Uncharacterized protein CELE_C54G4.7;Ribosomal protein S6 kinase;Putative ribosomal protein S6 kinase alpha-2	0.0825815
MSTRG.8793	ptr-14	PaTched Related family	-0.778776
MSTRG.5417	rpn-2	26S proteasome non-ATPase regulatory subunit 1	0.127604
MSTRG.1486	hsp-70	Heat Shock Protein	0.745551
MSTRG.14389	nhr-3	Nuclear hormone receptor family member nhr-3	-1.02852
MSTRG.11018	crn-2	Cell-death-Related Nuclease	0.428972
MSTRG.11789	F32D8.14	Protein YIPF	0.127671
MSTRG.5713	bath-15	BTB and MATH domain-containing protein 15	0.294219
MSTRG.10561	F11E6.3	Uncharacterized protein CELE_F11E6.3	-0.770961
MSTRG.12800	Y43F8C.6	Uncharacterized protein CELE_Y43F8C.6	-0.612693
MSTRG.6478	arx-3	ARp2/3 compleX component;Actin-related protein 2/3 complex subunit	0.114413
MSTRG.12217	C56A3.4	Uncharacterized protein CELE_C56A3.4	0.181402
MSTRG.3832	tba-4	Tubulin alpha chain	0.330431
MSTRG.11058	col-140	COLlagen	0.199785
MSTRG.3033	ptc-2	PaTChed family	0.248126
MSTRG.2285	tep-1	TEP (ThiolEster containing Protein)	-0.436349
MSTRG.8435	spp-8	SaPosin-like Protein family	0.128169
MSTRG.13487	puf-9	PUF (Pumilio/FBF) domain-containing	0.152214
MSTRG.10612	icl-1	Malate synthase	0.326043
gene-CELE_Y113G7B.14	Y113G7B.14	Uncharacterized protein CELE_F54E12.2	-1.25659
MSTRG.3502	mak-1	MAP kinase-activated protein kinase mak-1	0.205744
MSTRG.11796	F17C11.26;F17C11.25;zip-9	Uncharacterized protein CELE_F17C11.26;bZIP transcription factor family	-0.521859
MSTRG.3996	C47D12.5	Uncharacterized protein CELE_C47D12.5	-0.705419
MSTRG.11374	catp-3	Cation transporting ATPase	-0.437502
MSTRG.13581	clec-266	C-type LECtin	-0.897611
MSTRG.13324	asb-2	ATP Synthase B homolog	-0.485846
MSTRG.2309	nfyc-1	Nuclear transcription factor Y subunit gamma	0.166711
MSTRG.5148	C35D10.6	Uncharacterized protein CELE_C35D10.6	-0.92136
MSTRG.3418	tdc-1	Tyrosine decarboxylase	0.0964098
MSTRG.138	Y48G8AL.13	Uncharacterized protein CELE_Y48G8AL.13	0.174429
MSTRG.1116	unc-14	Uncharacterized protein CELE_K10D3.2	-0.499918
MSTRG.9508	ccar-1	CCAR1 homolog	-0.467487
MSTRG.3452	lact-4;M05D6.5	beta-LACTamase domain containing;Uncharacterized protein CELE_M05D6.5	0.452024
MSTRG.7295	F19C7.1	Uncharacterized protein CELE_F19C7.1	-0.43035
MSTRG.7508	elo-6	Elongation of very long chain fatty acids protein 6	0.122479
MSTRG.8996	F58B3.4	Uncharacterized protein CELE_F58B3.4	-0.582516
MSTRG.8366	clec-51	C-type LECtin	0.579877
MSTRG.2364	B0432.10	Uncharacterized protein CELE_B0432.10	0.172895
MSTRG.555	ppw-1	Piwi-like protein;PAZ/PIWI domain-containing	-0.411262
MSTRG.645	Y119C1A.1	Uncharacterized protein CELE_Y119C1A.1	-0.471249
MSTRG.9261	exos-4.1;tin-9.2	Putative exosome complex component RRP41;Mitochondrial import inner membrane translocase subunit Tim10B	0.111585
MSTRG.12834	F19B2.5	Uncharacterized protein CELE_F19B2.5	0.32029
MSTRG.471	D1037.1	Uncharacterized protein CELE_D1037.1	-0.548677
MSTRG.2736	ntl-2	NOT-Like (yeast CCR4/NOT complex component)	0.118694
MSTRG.3099	T28D9.4	Uncharacterized protein CELE_T28D9.4	0.101603
MSTRG.7802	ugt-19;21ur-10215	UDP-GlucuronosylTransferase	-1.17855
MSTRG.13290	nck-1	NCK (Non-Catalytic region of tyrosine Kinase) adaptor protein family	0.142067
MSTRG.14095	T04F8.8	Uncharacterized protein CELE_T04F8.8	-0.710013
MSTRG.7318	memi-1	MEiosis-to-MItosis transition associated	0.0910836
MSTRG.11366	sptl-2	Serine palmitoyltransferase 2	0.324771
MSTRG.1168	T28F4.5	Uncharacterized protein CELE_T28F4.5	0.183648
MSTRG.4219	Y48C3A.18	Uncharacterized protein CELE_Y48C3A.18	0.330572
MSTRG.13063	acl-4	ACyLtransferase-like	0.128296
MSTRG.14505	usp-33	Ubiquitin carboxyl-terminal hydrolase	0.262894
MSTRG.10560	elo-2	Elongation of very long chain fatty acids protein	0.137384
MSTRG.1788	F55A3.6	FACT complex subunit spt-16	-1.10882
MSTRG.1179	dcp-66	Deacetylase Complex Protein	0.224321
MSTRG.2522	Y59C2A.3	Uncharacterized protein CELE_Y59C2A.3	0.6077
MSTRG.5354	alh-9	Putative aldehyde dehydrogenase family 7 member A1 homolog	-0.411818
MSTRG.12841	fbxa-114	F-box A protein	0.429004
MSTRG.8181	C42D4.1	Uncharacterized protein CELE_C42D4.1	-0.783007
MSTRG.9258	C39E9.11	Uncharacterized protein CELE_C39E9.11	0.0963661
MSTRG.496	F53F10.2	Uncharacterized protein CELE_F53F10.2;Uncharacterized protein CELE_F53F10.2, partial	0.0975066
MSTRG.56	taf-4	TAF (TBP-associated transcription factor) family	-0.541902
MSTRG.10153	gln-3	Glutamine synthetase	-0.459406
MSTRG.1080	T10B11.8	Uncharacterized protein CELE_T10B11.8	-0.441176
MSTRG.12686	fbxa-107	F-box A protein	0.225299
MSTRG.677	rpl-41.2	Uncharacterized protein CELE_F54D7.7	0.114318
MSTRG.11472	his-52	Histone H2B 2	0.168638
