# Supplementary material for: Astaxanthin Induces Transcriptomic Responses Associated with Lifespan Extension in Caenorhabditis elegans
Source: Antioxidants (Basel). 2022 Oct 27;11(11):2115. doi: 10.3390/antiox11112115 (PMC9687064; doi:10.3390/antiox11112115)
Supplement: Supplementary file 1 [file antioxidants-11-02115-s001.zip › Table S3 The significant KEGG pathways identified by enrichment analyses.xlsx]

## Sheet: Sheet 1
Pathway id	Pathway name	count
ko04213	Longevity regulating pathway - multiple species	8
ko00053	Ascorbate and aldarate metabolism	5
ko04212	Longevity regulating pathway - worm	8
ko00040	Pentose and glucuronate interconversions	5
ko04371	Apelin signaling pathway	2
ko00600	Sphingolipid metabolism	5
ko00830	Retinol metabolism	5
ko00860	Porphyrin and chlorophyll metabolism	4
ko04015	Rap1 signaling pathway	2
