# Supplementary material for: Astaxanthin Induces Transcriptomic Responses Associated with Lifespan Extension in Caenorhabditis elegans
Source: Antioxidants (Basel). 2022 Oct 27;11(11):2115. doi: 10.3390/antiox11112115 (PMC9687064; doi:10.3390/antiox11112115)
Supplement: Supplementary file 1 [file antioxidants-11-02115-s001.zip › Table S4 The significant GO terms identified by enrichment analyses.xlsx]

## Sheet: Sheet 1
GO ID	GO Term	GO function	Count
GO:0045121	membrane raft	cellular_component	13
GO:0009408	response to heat	biological_process	8
GO:0030968	endoplasmic reticulum unfolded protein response	biological_process	8
GO:0010332	response to gamma radiation	biological_process	3
GO:0016705	oxidoreductase activity, acting on paired donors, with incorporation or reduction of molecular oxygen	molecular_function	5
GO:0004758	serine C-palmitoyltransferase activity	molecular_function	2
GO:0005506	iron ion binding	molecular_function	7
GO:0008194	UDP-glycosyltransferase activity	molecular_function	4
GO:0004497	monooxygenase activity	molecular_function	5
GO:0004348	glucosylceramidase activity	molecular_function	2
GO:0006680	glucosylceramide catabolic process	biological_process	2
GO:0047134	protein-disulfide reductase activity	molecular_function	2
GO:0017148	negative regulation of translation	biological_process	5
GO:0048557	embryonic digestive tract morphogenesis	biological_process	4
GO:0005887	integral component of plasma membrane	cellular_component	14
GO:0015020	glucuronosyltransferase activity	molecular_function	4
GO:0051082	unfolded protein binding	molecular_function	7
GO:0045087	innate immune response	biological_process	17
GO:0006470	protein dephosphorylation	biological_process	7
GO:0006629	lipid metabolic process	biological_process	13
GO:0015347	sodium-independent organic anion transmembrane transporter activity	molecular_function	3
GO:0043252	sodium-independent organic anion transport	biological_process	3
GO:0016746	transferase activity, transferring acyl groups	molecular_function	7
GO:0016829	lyase activity	molecular_function	6
GO:0102338	3-oxo-lignoceronyl-CoA synthase activity	molecular_function	2
GO:0019367	fatty acid elongation, saturated fatty acid	biological_process	2
GO:0034625	fatty acid elongation, monounsaturated fatty acid	biological_process	2
GO:0030015	CCR4-NOT core complex	cellular_component	2
GO:0102756	very-long-chain 3-ketoacyl-CoA synthase activity	molecular_function	2
GO:0102337	3-oxo-cerotoyl-CoA synthase activity	molecular_function	2
GO:0005080	protein kinase C binding	molecular_function	2
GO:0034626	fatty acid elongation, polyunsaturated fatty acid	biological_process	2
GO:0009922	fatty acid elongase activity	molecular_function	2
GO:0102336	3-oxo-arachidoyl-CoA synthase activity	molecular_function	2
GO:0006665	sphingolipid metabolic process	biological_process	4
GO:0008152	metabolic process	biological_process	18
GO:0030170	pyridoxal phosphate binding	molecular_function	5
GO:1900195	positive regulation of oocyte maturation	biological_process	3
GO:0035725	sodium ion transmembrane transport	biological_process	3
GO:0071011	precatalytic spliceosome	cellular_component	4
GO:0040001	establishment of mitotic spindle localization	biological_process	3
GO:0009952	anterior/posterior pattern specification	biological_process	2
GO:0000288	nuclear-transcribed mRNA catabolic process, deadenylation-dependent decay	biological_process	2
GO:0045197	establishment or maintenance of epithelial cell apical/basal polarity	biological_process	2
GO:0007173	epidermal growth factor receptor signaling pathway	biological_process	2
GO:0008374	O-acyltransferase activity	molecular_function	2
GO:0045732	positive regulation of protein catabolic process	biological_process	2
GO:0004860	protein kinase inhibitor activity	molecular_function	2
GO:0016758	transferase activity, transferring hexosyl groups	molecular_function	4
