# Supplementary material for: Astaxanthin Induces Transcriptomic Responses Associated with Lifespan Extension in Caenorhabditis elegans
Source: Antioxidants (Basel). 2022 Oct 27;11(11):2115. doi: 10.3390/antiox11112115 (PMC9687064; doi:10.3390/antiox11112115)
Supplement: Supplementary file 1 [file antioxidants-11-02115-s001.zip › Table S5 The significant GO terms of miRNA target genes.xlsx]

## Sheet: GO_significant
GO Id	Function	GO term	Count
GO:0005524	molecular_function	ATP binding	425
GO:0000166	molecular_function	nucleotide binding	395
GO:0005737	cellular_component	cytoplasm	772
GO:0008152	biological_process	metabolic process	175
GO:0003824	molecular_function	catalytic activity	171
GO:0005515	molecular_function	protein binding	487
GO:0016787	molecular_function	hydrolase activity	356
GO:0006468	biological_process	protein phosphorylation	195
GO:0015020	molecular_function	glucuronosyltransferase activity	46
GO:0008194	molecular_function	UDP-glycosyltransferase activity	43
GO:0016887	molecular_function	ATPase activity	67
GO:0046872	molecular_function	metal ion binding	525
GO:0004672	molecular_function	protein kinase activity	184
GO:0016310	biological_process	phosphorylation	159
GO:0016301	molecular_function	kinase activity	156
GO:0003774	molecular_function	motor activity	27
GO:0031430	cellular_component	M band	23
GO:0043231	cellular_component	intracellular membrane-bounded organelle	82
GO:0007155	biological_process	cell adhesion	28
GO:0016740	molecular_function	transferase activity	354
GO:0005634	cellular_component	nucleus	777
GO:0002119	biological_process	nematode larval development	97
GO:0003777	molecular_function	microtubule motor activity	20
GO:0006508	biological_process	proteolysis	163
GO:0009792	biological_process	embryo development ending in birth or egg hatching	123
GO:0016758	molecular_function	transferase activity, transferring hexosyl groups	49
GO:0035556	biological_process	intracellular signal transduction	88
GO:0000165	biological_process	MAPK cascade	20
GO:0040010	biological_process	positive regulation of growth rate	18
GO:0005871	cellular_component	kinesin complex	17
GO:0004725	molecular_function	protein tyrosine phosphatase activity	56
GO:0035335	biological_process	peptidyl-tyrosine dephosphorylation	58
GO:0009190	biological_process	cyclic nucleotide biosynthetic process	24
GO:0016849	molecular_function	phosphorus-oxygen lyase activity	24
GO:0071688	biological_process	striated muscle myosin thick filament assembly	7
GO:0016798	molecular_function	hydrolase activity, acting on glycosyl bonds	27
GO:0004383	molecular_function	guanylate cyclase activity	24
GO:0004016	molecular_function	adenylate cyclase activity	24
GO:0006182	biological_process	cGMP biosynthetic process	24
GO:0008074	cellular_component	guanylate cyclase complex, soluble	24
GO:0010171	biological_process	body morphogenesis	14
GO:0042626	molecular_function	ATPase-coupled transmembrane transporter activity	31
GO:0007018	biological_process	microtubule-based movement	19
GO:0040017	biological_process	positive regulation of locomotion	25
GO:0016705	molecular_function	oxidoreductase activity, acting on paired donors, with incorporation or reduction of molecular oxygen	46
GO:0005874	cellular_component	microtubule	42
GO:0000922	cellular_component	spindle pole	16
GO:0051438	biological_process	regulation of ubiquitin-protein transferase activity	16
GO:0004713	molecular_function	protein tyrosine kinase activity	45
GO:0030018	cellular_component	Z disc	6
GO:0006281	biological_process	DNA repair	56
GO:0005694	cellular_component	chromosome	60
GO:0030054	cellular_component	cell junction	77
GO:0018991	biological_process	oviposition	40
GO:0008233	molecular_function	peptidase activity	107
GO:0008017	molecular_function	microtubule binding	29
GO:0005912	cellular_component	adherens junction	16
GO:0002064	biological_process	epithelial cell development	15
GO:0007169	biological_process	transmembrane receptor protein tyrosine kinase signaling pathway	32
GO:0045211	cellular_component	postsynaptic membrane	28
GO:0000287	molecular_function	magnesium ion binding	21
GO:0006418	biological_process	tRNA aminoacylation for protein translation	18
GO:0007399	biological_process	nervous system development	44
GO:0040018	biological_process	positive regulation of multicellular organism growth	25
GO:0005886	cellular_component	plasma membrane	264
GO:0045214	biological_process	sarcomere organization	12
GO:0033692	biological_process	cellular polysaccharide biosynthetic process	28
GO:0004190	molecular_function	aspartic-type endopeptidase activity	16
GO:0000187	biological_process	activation of MAPK activity	9
GO:0010468	biological_process	regulation of gene expression	36
GO:0016829	molecular_function	lyase activity	42
GO:0030334	biological_process	regulation of cell migration	29
GO:0006935	biological_process	chemotaxis	29
GO:0004842	molecular_function	ubiquitin-protein transferase activity	49
GO:0016324	cellular_component	apical plasma membrane	34
GO:0016459	cellular_component	myosin complex	15
GO:0000794	cellular_component	condensed nuclear chromosome	18
GO:0005506	molecular_function	iron ion binding	55
GO:0003682	molecular_function	chromatin binding	38
GO:0018996	biological_process	molting cycle, collagen and cuticulin-based cuticle	33
GO:0031965	cellular_component	nuclear membrane	17
GO:1905868	biological_process	regulation of 3'-UTR-mediated mRNA stabilization	5
GO:0042383	cellular_component	sarcolemma	5
GO:0043186	cellular_component	P granule	31
GO:0016491	molecular_function	oxidoreductase activity	157
GO:0020037	molecular_function	heme binding	64
GO:0044183	molecular_function	protein folding chaperone	13
GO:0007219	biological_process	Notch signaling pathway	13
GO:0004497	molecular_function	monooxygenase activity	47
GO:0045202	cellular_component	synapse	85
GO:0007059	biological_process	chromosome segregation	21
GO:0005929	cellular_component	cilium	41
GO:0004715	molecular_function	non-membrane spanning protein tyrosine kinase activity	30
GO:0016747	molecular_function	transferase activity, transferring acyl groups other than amino-acyl groups	36
GO:0031462	cellular_component	Cul2-RING ubiquitin ligase complex	18
GO:0000070	biological_process	mitotic sister chromatid segregation	15
GO:0005788	cellular_component	endoplasmic reticulum lumen	11
GO:0005216	molecular_function	ion channel activity	70
GO:0030131	cellular_component	clathrin adaptor complex	6
GO:0019903	molecular_function	protein phosphatase binding	6
GO:0043087	biological_process	regulation of GTPase activity	10
GO:0004198	molecular_function	calcium-dependent cysteine-type endopeptidase activity	10
GO:0031581	biological_process	hemidesmosome assembly	10
GO:0016874	molecular_function	ligase activity	47
GO:0010035	biological_process	response to inorganic substance	9
GO:0030139	cellular_component	endocytic vesicle	9
GO:0005604	cellular_component	basement membrane	13
GO:0051321	biological_process	meiotic cell cycle	42
GO:0007275	biological_process	multicellular organism development	246
GO:0003676	molecular_function	nucleic acid binding	164
GO:0019005	cellular_component	SCF ubiquitin ligase complex	12
GO:0004812	molecular_function	aminoacyl-tRNA ligase activity	19
GO:0043161	biological_process	proteasome-mediated ubiquitin-dependent protein catabolic process	35
GO:0005452	molecular_function	inorganic anion exchanger activity	11
GO:0042335	biological_process	cuticle development	11
GO:0034399	cellular_component	nuclear periphery	11
GO:0006470	biological_process	protein dephosphorylation	75
GO:0042393	molecular_function	histone binding	14
GO:0005516	molecular_function	calmodulin binding	22
GO:0005096	molecular_function	GTPase activator activity	37
GO:0004674	molecular_function	protein serine/threonine kinase activity	120
GO:0043051	biological_process	regulation of pharyngeal pumping	20
GO:0007411	biological_process	axon guidance	18
GO:0030992	cellular_component	intraciliary transport particle B	10
GO:0051233	cellular_component	spindle midzone	10
GO:0006810	biological_process	transport	299
GO:0004558	molecular_function	alpha-1,4-glucosidase activity	4
GO:0001162	molecular_function	RNA polymerase II intronic transcription regulatory region sequence-specific DNA binding	4
GO:0007140	biological_process	male meiotic nuclear division	4
GO:0071711	biological_process	basement membrane organization	4
GO:0009593	biological_process	detection of chemical stimulus	4
GO:0030473	biological_process	nuclear migration along microtubule	4
GO:0043327	biological_process	chemotaxis to cAMP	4
GO:0030976	molecular_function	thiamine pyrophosphate binding	4
GO:0015271	molecular_function	outward rectifier potassium channel activity	4
GO:0031081	biological_process	nuclear pore distribution	4
GO:0061631	molecular_function	ubiquitin conjugating enzyme activity	4
GO:0016581	cellular_component	NuRD complex	4
GO:0008509	molecular_function	anion transmembrane transporter activity	4
GO:0017137	molecular_function	Rab GTPase binding	21
GO:0016477	biological_process	cell migration	40
GO:0005089	molecular_function	Rho guanyl-nucleotide exchange factor activity	15
GO:0006816	biological_process	calcium ion transport	19
GO:0005215	molecular_function	transporter activity	51
GO:0030016	cellular_component	myofibril	9
GO:0005198	molecular_function	structural molecule activity	27
GO:0006974	biological_process	cellular response to DNA damage stimulus	38
GO:0031234	cellular_component	extrinsic component of cytoplasmic side of plasma membrane	28
GO:0048841	biological_process	regulation of axon extension involved in axon guidance	8
GO:0014069	cellular_component	postsynaptic density	8
GO:0006457	biological_process	protein folding	36
GO:0003674	molecular_function	molecular_function	101
GO:0042391	biological_process	regulation of membrane potential	52
GO:0019902	molecular_function	phosphatase binding	7
GO:0006458	biological_process	'de novo' protein folding	7
GO:0046716	biological_process	muscle cell cellular homeostasis	5
GO:0043409	biological_process	negative regulation of MAPK cascade	5
GO:0036374	molecular_function	glutathione hydrolase activity	5
GO:0040029	biological_process	regulation of gene expression, epigenetic	5
GO:0005980	biological_process	glycogen catabolic process	5
GO:0043137	biological_process	DNA replication, removal of RNA primer	5
GO:0008307	molecular_function	structural constituent of muscle	5
GO:0008569	molecular_function	ATP-dependent microtubule motor activity, minus-end-directed	5
GO:0055120	cellular_component	striated muscle dense body	42
GO:0040038	biological_process	polar body extrusion after meiotic divisions	11
GO:0043547	biological_process	positive regulation of GTPase activity	48
GO:0007229	biological_process	integrin-mediated signaling pathway	6
GO:0006379	biological_process	mRNA cleavage	6
GO:0036062	cellular_component	presynaptic periactive zone	6
GO:1905489	biological_process	regulation of sensory neuron axon guidance	6
GO:1902667	biological_process	regulation of axon guidance	6
GO:0045735	molecular_function	nutrient reservoir activity	6
GO:0043005	cellular_component	neuron projection	76
GO:0006811	biological_process	ion transport	147
GO:0000281	biological_process	mitotic cytokinesis	17
GO:0016323	cellular_component	basolateral plasma membrane	17
GO:0005759	cellular_component	mitochondrial matrix	28
GO:0051453	biological_process	regulation of intracellular pH	15
GO:0035023	biological_process	regulation of Rho protein signal transduction	15
GO:0018108	biological_process	peptidyl-tyrosine phosphorylation	23
GO:0031594	cellular_component	neuromuscular junction	12
GO:0038083	biological_process	peptidyl-tyrosine autophosphorylation	27
GO:0050807	biological_process	regulation of synapse organization	9
GO:0007602	biological_process	phototransduction	9
GO:0005852	cellular_component	eukaryotic translation initiation factor 3 complex	9
GO:0005261	molecular_function	cation channel activity	9
GO:0030163	biological_process	protein catabolic process	19
GO:0005654	cellular_component	nucleoplasm	33
GO:0006813	biological_process	potassium ion transport	22
GO:0008104	biological_process	protein localization	29
GO:0008270	molecular_function	zinc ion binding	199
GO:0055085	biological_process	transmembrane transport	169
GO:0003723	molecular_function	RNA binding	149
GO:0060465	biological_process	pharynx development	17
GO:0052689	molecular_function	carboxylic ester hydrolase activity	26
GO:0000003	biological_process	reproduction	47
GO:0000793	cellular_component	condensed chromosome	23
GO:0090630	biological_process	activation of GTPase activity	13
GO:0009880	biological_process	embryonic pattern specification	8
GO:0045595	biological_process	regulation of cell differentiation	8
GO:0051568	biological_process	histone H3-K4 methylation	8
GO:0005245	molecular_function	voltage-gated calcium channel activity	8
GO:1905516	biological_process	positive regulation of fertilization	8
GO:0032012	biological_process	regulation of ARF protein signal transduction	8
GO:0034220	biological_process	ion transmembrane transport	62
GO:0006396	biological_process	RNA processing	24
GO:0060079	biological_process	excitatory postsynaptic potential	18
GO:0003779	molecular_function	actin binding	39
GO:0004867	molecular_function	serine-type endopeptidase inhibitor activity	25
GO:0000398	biological_process	mRNA splicing, via spliceosome	34
GO:0005882	cellular_component	intermediate filament	10
GO:0040032	biological_process	post-embryonic body morphogenesis	10
GO:0008076	cellular_component	voltage-gated potassium channel complex	10
GO:0005319	molecular_function	lipid transporter activity	7
GO:0016328	cellular_component	lateral plasma membrane	7
GO:0042623	molecular_function	ATPase activity, coupled	7
GO:0006491	biological_process	N-glycan processing	7
GO:0007346	biological_process	regulation of mitotic cell cycle	19
GO:0010951	biological_process	negative regulation of endopeptidase activity	26
GO:0008406	biological_process	gonad development	26
GO:0016485	biological_process	protein processing	12
GO:0004386	molecular_function	helicase activity	37
GO:0051301	biological_process	cell division	58
GO:0005102	molecular_function	signaling receptor binding	39
GO:0005622	cellular_component	intracellular	123
GO:0040007	biological_process	growth	6
GO:0044666	cellular_component	MLL3/4 complex	6
GO:0030261	biological_process	chromosome condensation	6
GO:0035145	cellular_component	exon-exon junction complex	6
GO:0016266	biological_process	O-glycan processing	6
GO:0031672	cellular_component	A band	6
GO:0004653	molecular_function	polypeptide N-acetylgalactosaminyltransferase activity	6
GO:0050839	molecular_function	cell adhesion molecule binding	6
GO:0004708	molecular_function	MAP kinase kinase activity	6
GO:0000243	cellular_component	commitment complex	6
GO:0016070	biological_process	RNA metabolic process	6
GO:0018243	biological_process	protein O-linked glycosylation via threonine	6
GO:0010452	biological_process	histone H3-K36 methylation	6
GO:0031674	cellular_component	I band	6
GO:0018242	biological_process	protein O-linked glycosylation via serine	6
GO:0005832	cellular_component	chaperonin-containing T-complex	6
GO:0032880	biological_process	regulation of protein localization	15
GO:0004175	molecular_function	endopeptidase activity	15
GO:0030301	biological_process	cholesterol transport	3
GO:0070781	biological_process	response to biotin	3
GO:0030993	cellular_component	axonemal heterotrimeric kinesin-II complex	3
GO:0048490	biological_process	anterograde synaptic vesicle transport	3
GO:0035253	cellular_component	ciliary rootlet	3
GO:0010821	biological_process	regulation of mitochondrion organization	3
GO:0070290	molecular_function	N-acylphosphatidylethanolamine-specific phospholipase D activity	3
GO:1990481	biological_process	mRNA pseudouridine synthesis	3
GO:0003810	molecular_function	protein-glutamine gamma-glutamyltransferase activity	3
GO:0016327	cellular_component	apicolateral plasma membrane	3
GO:0017154	molecular_function	semaphorin receptor activity	3
GO:0017108	molecular_function	5'-flap endonuclease activity	3
GO:0008616	biological_process	queuosine biosynthetic process	3
GO:0034657	cellular_component	GID complex	3
GO:0005859	cellular_component	muscle myosin complex	3
GO:0097345	biological_process	mitochondrial outer membrane permeabilization	3
GO:1990126	biological_process	retrograde transport, endosome to plasma membrane	3
GO:0045053	biological_process	protein retention in Golgi apparatus	3
GO:0043198	cellular_component	dendritic shaft	3
GO:0097359	biological_process	UDP-glucosylation	3
GO:0005798	cellular_component	Golgi-associated vesicle	3
GO:1902711	cellular_component	GABA-A receptor complex	3
GO:0048285	biological_process	organelle fission	3
GO:0080058	biological_process	protein deglutathionylation	3
GO:0003374	biological_process	dynamin family protein polymerization involved in mitochondrial fission	3
GO:0050435	biological_process	amyloid-beta metabolic process	3
GO:0003827	molecular_function	alpha-1,3-mannosylglycoprotein 2-beta-N-acetylglucosaminyltransferase activity	3
GO:0016203	biological_process	muscle attachment	3
GO:0004559	molecular_function	alpha-mannosidase activity	3
GO:0018992	biological_process	germ-line sex determination	3
GO:0050811	molecular_function	GABA receptor binding	3
GO:0042987	biological_process	amyloid precursor protein catabolic process	3
GO:0000706	biological_process	meiotic DNA double-strand break processing	3
GO:0003980	molecular_function	UDP-glucose:glycoprotein glucosyltransferase activity	3
GO:0007156	biological_process	homophilic cell adhesion via plasma membrane adhesion molecules	9
GO:0000902	biological_process	cell morphogenesis	9
GO:0010181	molecular_function	FMN binding	9
GO:0008022	molecular_function	protein C-terminus binding	9
GO:0009949	biological_process	polarity specification of anterior/posterior axis	9
GO:0006986	biological_process	response to unfolded protein	9
GO:0000723	biological_process	telomere maintenance	13
GO:0003684	molecular_function	damaged DNA binding	13
GO:0004177	molecular_function	aminopeptidase activity	13
GO:0008237	molecular_function	metallopeptidase activity	55
GO:0004553	molecular_function	hydrolase activity, hydrolyzing O-glycosyl compounds	11
GO:0006511	biological_process	ubiquitin-dependent protein catabolic process	31
GO:0005829	cellular_component	cytosol	147
GO:0045503	molecular_function	dynein light chain binding	5
GO:0046975	molecular_function	histone methyltransferase activity (H3-K36 specific)	5
GO:0045179	cellular_component	apical cortex	5
GO:0008235	molecular_function	metalloexopeptidase activity	5
GO:0032026	biological_process	response to magnesium ion	5
GO:0051257	biological_process	meiotic spindle midzone assembly	5
GO:0000805	cellular_component	X chromosome	5
GO:0097499	biological_process	protein localization to non-motile cilium	5
GO:0004571	molecular_function	mannosyl-oligosaccharide 1,2-alpha-mannosidase activity	5
GO:1904937	biological_process	sensory neuron migration	5
GO:0045860	biological_process	positive regulation of protein kinase activity	5
GO:0005637	cellular_component	nuclear inner membrane	5
GO:0006751	biological_process	glutathione catabolic process	5
GO:0050684	biological_process	regulation of mRNA processing	5
GO:0004519	molecular_function	endonuclease activity	16
GO:0030154	biological_process	cell differentiation	177
GO:1905488	biological_process	positive regulation of anterior/posterior axon guidance	4
GO:1905491	biological_process	positive regulation of sensory neuron axon guidance	4
GO:0034769	biological_process	basement membrane disassembly	4
GO:0048644	biological_process	muscle organ morphogenesis	4
GO:0045178	cellular_component	basal part of cell	4
GO:0001172	biological_process	transcription, RNA-templated	4
GO:0007258	biological_process	JUN phosphorylation	4
GO:0005795	cellular_component	Golgi stack	4
GO:0031987	biological_process	locomotion involved in locomotory behavior	4
GO:0046536	cellular_component	dosage compensation complex	4
GO:0030849	cellular_component	autosome	4
GO:0070603	cellular_component	SWI/SNF superfamily-type complex	4
GO:0030670	cellular_component	phagocytic vesicle membrane	4
GO:1905606	biological_process	regulation of presynapse assembly	4
GO:0003968	molecular_function	RNA-directed 5'-3' RNA polymerase activity	4
GO:0040009	biological_process	regulation of growth rate	4
GO:0005521	molecular_function	lamin binding	4
GO:0004890	molecular_function	GABA-A receptor activity	4
GO:0003854	molecular_function	3-beta-hydroxy-delta5-steroid dehydrogenase activity	4
GO:0004705	molecular_function	JUN kinase activity	4
GO:0071558	molecular_function	histone demethylase activity (H3-K27 specific)	4
GO:0016706	molecular_function	2-oxoglutarate-dependent dioxygenase activity	4
GO:0031098	biological_process	stress-activated protein kinase signaling cascade	14
GO:0016746	molecular_function	transferase activity, transferring acyl groups	55
GO:0097402	biological_process	neuroblast migration	8
GO:0042395	biological_process	ecdysis, collagen and cuticulin-based cuticle	8
GO:0051085	biological_process	chaperone cofactor-dependent protein refolding	8
GO:0006972	biological_process	hyperosmotic response	12
GO:0008340	biological_process	determination of adult lifespan	93
GO:0055114	biological_process	oxidation-reduction process	199
GO:0005509	molecular_function	calcium ion binding	70
GO:0016567	biological_process	protein ubiquitination	71
GO:0009411	biological_process	response to UV	10
GO:0017151	molecular_function	DEAD/H-box RNA helicase binding	10
GO:0005819	cellular_component	spindle	18
GO:0023014	biological_process	signal transduction by protein phosphorylation	15
GO:0040011	biological_process	locomotion	40
GO:0010628	biological_process	positive regulation of gene expression	28
GO:0008061	molecular_function	chitin binding	23
GO:0008360	biological_process	regulation of cell shape	45
GO:0005249	molecular_function	voltage-gated potassium channel activity	13
GO:0043130	molecular_function	ubiquitin binding	13
GO:0006364	biological_process	rRNA processing	29
GO:0036459	molecular_function	thiol-dependent ubiquitinyl hydrolase activity	16
GO:0048812	biological_process	neuron projection morphogenesis	7
GO:0000212	biological_process	meiotic spindle organization	7
GO:0070482	biological_process	response to oxygen levels	7
GO:0005546	molecular_function	phosphatidylinositol-4,5-bisphosphate binding	7
GO:0015701	biological_process	bicarbonate transport	7
GO:0008139	molecular_function	nuclear localization sequence binding	7
GO:0005938	cellular_component	cell cortex	37
GO:0035725	biological_process	sodium ion transmembrane transport	24
GO:0007268	biological_process	chemical synaptic transmission	51
GO:0007281	biological_process	germ cell development	20
GO:0006517	biological_process	protein deglycosylation	11
GO:0032504	biological_process	multicellular organism reproduction	11
GO:0048666	biological_process	neuron development	11
GO:0040019	biological_process	positive regulation of embryonic development	9
GO:0032154	cellular_component	cleavage furrow	9
GO:0005913	cellular_component	cell-cell adherens junction	9
GO:0016246	biological_process	RNA interference	18
GO:0005975	biological_process	carbohydrate metabolic process	54
