# Supplementary material for: Astaxanthin Induces Transcriptomic Responses Associated with Lifespan Extension in Caenorhabditis elegans
Source: Antioxidants (Basel). 2022 Oct 27;11(11):2115. doi: 10.3390/antiox11112115 (PMC9687064; doi:10.3390/antiox11112115)
Supplement: Supplementary file 1 [file antioxidants-11-02115-s001.zip › Table S6 The significant KEGG pathways of miRNA target genes.xlsx]

## Sheet: KEGG_significant
Pathway Id	Pathway description	Count
ko00053	Ascorbate and aldarate metabolism	50
ko00860	Porphyrin and chlorophyll metabolism	47
ko00830	Retinol metabolism	60
ko00040	Pentose and glucuronate interconversions	51
ko00983	Drug metabolism - other enzymes	78
ko03440	Homologous recombination	16
ko02010	ABC transporters	20
ko04010	MAPK signaling pathway	53
ko00380	Tryptophan metabolism	23
ko00620	Pyruvate metabolism	20
ko03460	Fanconi anemia pathway	19
ko04217	Necroptosis	6
ko04520	Adherens junction	6
ko04514	Cell adhesion molecules (CAMs)	8
ko00630	Glyoxylate and dicarboxylate metabolism	20
ko04975	Fat digestion and absorption	3
ko00510	N-Glycan biosynthesis	21
